# Supplementary material for: Sodium Selenite Induces Autophagy and Apoptosis in Cervical Cancer Cells via Mitochondrial ROS-Activated AMPK/mTOR/FOXO3a Pathway
Source: Antioxidants (Basel). 2024 Aug 19;13(8):1004. doi: 10.3390/antiox13081004 (PMC11352036; doi:10.3390/antiox13081004)
Supplement: Supplementary file 1 [file antioxidants-13-01004-s001.zip]

Archive with 1 entries (1 files):
- antioxidants-3089590-supplementary.pdf
